# Supplementary material for: Prospective randomized trial of tumor-treating fields with chemoradiation in newly diagnosed glioblastoma
Source: Neurooncol Adv. 2026 Apr 24;8(1):vdag106. doi: 10.1093/noajnl/vdag106 (PMC13228130; doi:10.1093/noajnl/vdag106)
Supplement: vdag106_Supplementary_Data [file vdag106_supplementary_data.zip]

Archive with 5 entries (5 files):
- Supplementary Table and Figure Legends.docx
- Supplementary Figure  1 v1.tif
- Supplementary Figure  2 v1.tif
- Supplementary Table 1_rev2 clear version.docx
- Supplementary Table 2_rev.docx
